# Supplementary material for: Anaplasma phagocytophilum Ankyrin A Protein (AnkA) Enters the Nucleus Using an Importin-β-, RanGTP-Dependent Mechanism
Source: Front Cell Infect Microbiol. 2022 May 26;12:828605. doi: 10.3389/fcimb.2022.828605 (PMC9204287; doi:10.3389/fcimb.2022.828605)
Supplement: Supplementary file 6 [file Table_2.xlsx]

## Sheet: SuSpect AnkA model
Supplemental Table 2. SuSpect analysis of AnkA N-terminal 300 residues modeled on crystal structure of 4RLV
		low impact on structure											potentially high impact on structure
pos	A	C	D	E	F	G	H	I	K	L	M	N	P	Q	R	S	T	V	W	Y		mutated residues
3	6	8	17	11	7	7	11	6	11	8	7	10	17	13	11	10	4	7	8	8
4	13	16	11	4	16	25	11	15	15	15	14	15	24	13	22	17	15	16	15	18
5	10	13	7	3	12	20	12	12	11	12	11	13	18	8	16	13	12	12	13	13
6	12	16	4	3	17	23	15	14	13	14	14	12	20	10	19	13	13	13	15	17
7	17	23	32	18	23	33	22	21	5	19	16	16	34	19	12	19	18	24	24	20
8	12	13	23	13	9	25	13	9	6	14	10	11	23	13	9	18	13	16	12	12
9	22	24	31	24	23	28	23	23	7	25	19	21	36	23	15	29	23	21	23	22
10	17	21	24	20	24	29	23	26	28	25	14	19	34	23	31	11	21	28	24	28
11	7	16	27	21	21	23	22	18	18	20	16	22	23	24	28	15	14	20	21	23
12	8	20	18	16	23	38	17	22	20	21	16	14	15	21	35	6	13	21	25	27
13	8	28	41	39	32	17	38	18	54	13	27	44	27	41	58	25	32	22	38	42
14	58	53	78	62	40	84	42	23	64	15	22	68	68	66	73	64	63	41	48	43
15	17	17	25	9	21	47	10	19	3	15	13	9	18	9	6	13	8	21	15	15
16	18	64	88	85	81	86	84	77	92	76	74	86	56	86	93	63	71	77	83	77
17	26	35	81	78	48	84	77	8	79	13	36	78	67	80	85	60	57	13	75	66
18	16	20	42	36	14	66	22	5	43	10	10	34	41	30	42	33	29	9	35	21
19	10	11	20	19	16	41	19	11	21	13	13	10	21	21	24	12	3	12	15	18
20	28	69	76	84	78	7	71	81	78	81	77	54	89	86	85	63	80	76	75	78
21	34	49	5	29	65	69	23	56	72	64	61	30	69	43	79	22	55	46	64	65
22	36	45	66	48	13	75	25	26	55	26	24	53	59	40	55	43	37	27	20	5
23	24	26	9	3	23	55	16	31	22	29	24	18	20	17	36	19	26	29	28	26
24	14	22	25	21	36	34	35	27	42	32	21	18	43	34	49	11	20	32	51	53
25	55	64	84	83	11	89	48	43	87	44	45	78	82	80	77	71	73	44	61	35
26	22	35	19	9	40	63	20	37	17	26	20	24	23	4	20	21	23	31	37	29
27	4	18	25	14	26	42	19	16	30	17	18	23	18	26	27	13	20	18	27	29
28	10	25	27	23	33	46	33	24	40	21	16	30	37	31	52	9	13	21	36	53
29	62	52	88	86	65	90	83	20	90	31	48	85	82	87	89	75	70	24	81	80
30	12	18	12	5	19	42	12	17	11	14	10	12	16	4	14	16	17	20	18	24
31	6	13	16	13	9	3	11	13	15	12	11	10	17	14	18	9	13	13	11	9
32	35	36	68	54	30	60	64	11	68	8	30	61	54	66	69	51	40	16	62	51
33	10	14	22	14	20	30	16	14	28	14	13	16	21	20	36	6	14	17	26	31
34	8	12	11	9	13	29	12	14	17	13	9	10	15	12	21	6	11	15	14	17
35	21	30	22	9	29	38	19	29	26	21	27	23	26	22	38	23	32	28	30	27
36	16	23	23	20	21	3	23	27	21	27	23	13	35	26	21	23	24	29	24	25
37	29	46	61	65	34	65	63	20	67	18	30	57	65	62	67	48	55	25	53	54
38	37	51	34	43	52	52	38	36	36	41	44	10	66	38	44	40	36	41	48	52
39	18	26	41	27	30	47	39	15	29	20	25	19	31	30	40	19	8	15	35	27
40	14	24	22	16	28	29	20	25	19	23	21	18	6	19	26	20	23	20	29	24
41	26	39	53	41	31	58	51	17	42	24	25	44	55	49	47	41	37	14	49	40
42	79	81	21	61	83	85	79	83	75	81	79	61	82	70	81	70	75	82	76	83
43	28	37	37	21	35	39	25	33	7	35	23	18	37	24	14	27	27	34	34	27
44	37	48	17	9	40	57	29	53	36	41	44	32	40	25	44	29	37	44	42	38
45	43	58	48	46	60	5	46	66	42	58	53	32	64	50	43	47	58	67	53	51
46	70	76	87	73	74	79	66	80	50	69	64	58	89	61	23	80	67	79	69	69
47	81	90	94	89	92	87	92	84	88	88	90	79	86	90	86	74	41	87	94	89
48	25	38	71	59	58	71	62	36	76	25	40	68	24	68	75	40	49	34	65	50
49	83	83	87	86	67	91	81	58	91	33	60	87	77	87	90	82	79	67	85	82
50	89	86	88	85	84	95	24	82	92	81	78	83	92	83	88	79	89	92	84	76
51	67	70	87	80	42	91	53	60	83	67	67	85	89	79	79	80	78	70	46	17
52	15	53	82	78	76	74	81	73	87	72	61	83	67	81	88	51	63	68	82	80
53	21	48	89	86	87	89	87	66	92	72	71	88	77	87	92	48	64	60	88	86
54	21	28	37	28	29	65	27	31	42	29	22	30	49	27	46	15	28	34	29	38
55	15	18	22	19	26	41	19	36	32	27	26	13	37	21	39	9	20	34	36	29
56	19	15	28	21	28	25	19	24	9	21	22	11	40	20	6	23	19	31	17	13		R56A	R56G
57	79	63	65	77	85	87	44	90	74	84	85	23	92	66	69	61	73	90	89	76		N57S
58	17	31	34	33	29	12	29	36	31	33	26	21	28	33	39	18	24	30	31	39
59	24	35	15	15	35	49	20	29	30	34	33	6	31	21	28	19	22	41	35	38
60	57	51	85	74	14	85	74	26	86	36	35	83	79	82	82	66	51	33	59	47
61	13	32	65	53	15	64	23	20	64	21	26	55	45	49	63	34	24	12	31	4
62	4	8	6	5	8	2	5	8	6	7	6	5	7	5	7	5	8	10	7	12
63	28	28	59	49	18	82	43	7	62	7	14	52	46	47	57	42	35	11	56	22
64	87	78	92	91	71	94	89	64	94	26	63	92	86	91	93	86	89	78	88	89
65	34	25	65	62	43	80	58	8	75	13	21	72	40	62	80	55	39	7	63	58
66	13	23	6	2	26	41	14	24	21	17	19	12	13	7	25	11	19	24	26	23
67	65	76	80	61	81	65	46	72	21	63	71	35	70	36	10	49	55	82	81	63
68	22	31	10	11	24	2	22	30	16	29	25	6	33	11	26	23	16	31	29	31
69	44	6	91	88	81	92	85	69	93	69	74	83	86	84	94	62	70	72	80	87
70	12	23	16	19	24	57	29	8	26	14	15	21	24	19	30	24	17	6	38	23
71	28	48	55	47	53	63	59	29	50	33	36	39	29	49	57	35	7	24	59	61
72	66	73	47	47	76	76	56	76	57	79	76	9	82	60	59	64	63	83	83	75
73	53	61	80	73	58	80	68	23	74	36	47	84	80	82	77	67	62	36	82	67
74	45	58	66	48	61	65	48	50	14	52	45	48	63	39	27	57	43	57	59	57
75	85	88	32	72	94	87	89	94	91	93	91	78	92	82	96	78	84	89	94	94
76	7	11	16	14	15	25	14	16	15	15	13	13	18	14	17	11	13	16	20	17
77	28	36	46	37	19	44	25	32	33	32	32	27	57	35	31	33	31	35	27	8
78	56	73	61	60	71	10	56	74	54	66	66	46	75	58	60	54	70	74	56	69
79	61	58	76	76	17	81	58	57	73	53	47	65	83	64	61	60	66	59	36	33
80	82	88	94	91	93	92	89	88	93	89	86	81	90	93	87	80	43	89	94	93
81	72	90	92	89	94	95	93	87	93	87	90	91	19	93	96	86	87	86	94	93
82	11	21	9	4	11	54	17	9	27	4	10	19	16	13	38	17	20	12	23	14
83	29	28	33	22	31	71	7	26	43	25	12	23	43	7	40	24	33	35	33	21
84	15	24	67	45	36	65	42	30	57	30	32	48	55	48	57	34	39	35	33	40
85	6	18	33	26	22	39	17	18	13	19	13	15	24	20	4	13	11	17	30	18
86	8	14	15	4	39	51	26	18	31	26	24	24	26	14	44	10	18	17	36	33
87	44	49	72	47	47	79	48	52	19	53	38	44	67	38	33	48	47	58	47	44
88	7	13	30	17	21	29	17	19	22	20	15	17	20	21	24	17	18	18	26	19
89	47	63	55	57	66	6	59	65	61	72	61	35	68	59	59	51	67	69	61	69
90	54	53	65	64	21	81	14	52	62	49	55	46	77	49	55	51	65	48	37	6
91	5	12	24	13	18	34	18	14	22	11	13	24	12	24	29	12	15	11	25	21
92	13	23	25	12	19	39	15	17	9	13	12	13	25	17	6	20	15	22	26	23
93	27	27	60	56	50	68	63	26	58	27	28	53	45	61	67	30	7	20	60	58
94	21	36	36	20	41	70	28	28	37	26	18	39	42	10	50	33	32	18	47	44
95	11	16	19	11	9	37	13	15	13	12	11	17	20	12	15	15	14	16	0	11
96	50	55	77	72	25	85	25	49	66	39	56	58	73	65	66	73	64	57	43	6
97	49	73	69	70	72	8	65	69	76	66	69	56	74	79	72	60	70	73	70	79
98	40	68	89	81	86	83	87	73	89	72	82	84	78	80	90	78	77	75	86	88
99	57	65	10	30	62	79	50	62	70	63	56	41	66	48	81	55	63	69	67	65
100	55	58	81	69	64	74	66	25	72	49	46	65	61	70	76	69	65	25	78	63
101	41	47	36	35	47	40	32	40	34	39	37	12	54	38	37	41	40	44	47	45
102	62	70	20	47	77	84	64	72	77	70	69	62	83	64	83	60	76	75	81	81
103	14	24	20	17	26	29	22	20	19	20	18	22	3	19	23	21	18	19	28	25
104	14	33	19	25	27	5	26	28	28	31	27	12	32	30	26	21	25	27	34	34
105	22	29	41	34	35	54	47	14	38	20	23	35	38	39	43	36	29	12	47	31
106	10	15	13	13	18	24	18	19	15	19	14	13	25	14	21	7	13	19	23	20
107	38	52	51	39	51	40	35	45	19	43	37	27	51	35	11	44	36	51	51	42
108	23	36	22	14	31	45	22	28	25	25	22	20	35	10	24	24	24	28	33	25
109	55	64	78	67	55	69	65	49	73	30	53	59	67	67	74	60	55	57	72	60
110	61	74	77	74	64	73	69	53	73	41	24	67	61	60	71	65	68	57	72	70
111	44	54	56	49	58	56	52	46	61	42	53	44	60	52	49	39	17	45	48	52
112	21	28	24	14	33	53	13	31	26	26	18	18	26	7	23	19	17	29	34	20
113	29	66	85	80	85	69	84	74	84	68	77	82	58	87	90	64	68	70	87	76
114	30	46	78	72	52	85	66	18	81	22	30	71	59	72	81	66	55	17	71	59
115	42	60	44	32	58	85	22	58	53	48	29	45	68	13	57	39	47	53	49	44
116	31	38	33	16	49	70	23	40	36	39	26	35	27	7	37	27	36	34	39	28
117	21	44	52	52	62	72	57	67	69	53	60	38	66	65	73	18	51	61	65	75
118	25	61	85	80	78	82	76	67	85	76	73	80	71	82	84	66	75	64	82	79
119	40	46	56	34	52	67	39	50	9	47	35	36	45	35	20	42	40	50	45	39
120	20	41	35	36	35	8	39	41	38	41	39	20	35	37	37	26	32	40	33	39
121	46	59	38	42	61	48	33	52	46	60	52	11	53	50	46	37	43	63	64	60
122	23	25	40	30	25	48	29	20	32	16	7	32	32	23	35	28	28	21	34	32
123	43	57	57	52	27	66	29	52	53	44	41	49	59	48	54	55	48	49	39	8
124	23	38	51	48	49	6	37	48	36	51	49	38	63	62	42	27	37	46	35	49
125	5	15	41	39	40	39	22	35	43	36	31	30	26	34	43	12	27	22	47	36
126	23	28	46	37	28	75	41	12	48	6	15	42	26	36	43	31	26	14	49	37
127	3	8	10	7	21	33	16	14	19	14	16	12	7	14	22	8	11	12	26	21
128	57	54	82	78	57	92	77	16	84	39	35	80	68	83	89	72	61	22	88	72
129	35	38	81	66	47	91	62	19	78	8	19	79	63	61	73	54	46	17	70	71
130	20	19	2	5	22	51	18	28	20	22	31	15	15	11	38	14	22	31	34	39
131	52	47	81	64	33	91	62	25	74	10	22	69	70	60	75	64	52	34	66	45
132	32	32	56	50	31	77	60	15	66	9	23	63	57	52	72	45	42	11	67	60
133	21	22	42	26	27	57	12	17	11	12	13	17	25	18	4	27	20	25	36	25
134	8	12	8	7	12	21	7	12	8	12	9	3	12	10	10	7	9	13	13	12
135	24	32	6	14	36	60	20	38	39	34	43	21	41	22	41	23	31	38	51	38
136	17	22	5	11	18	23	20	20	26	19	22	16	28	18	29	19	28	20	24	23
137	40	74	86	85	85	88	83	78	87	82	85	85	80	89	92	72	81	74	90	88
138	55	63	39	49	59	60	42	60	48	66	53	14	67	50	55	46	52	67	70	56
139	71	70	84	80	70	89	87	35	80	52	60	76	77	86	89	75	68	45	78	77
140	15	24	11	6	26	35	12	20	12	18	14	9	21	5	15	15	16	22	21	22
141	34	42	61	51	46	66	65	21	58	35	32	62	58	54	62	54	40	18	64	59
142	30	35	23	26	38	32	25	38	20	34	34	6	43	25	25	30	24	42	41	32
143	23	34	14	9	33	44	26	27	26	28	32	23	33	22	35	20	28	32	36	31
144	38	36	41	34	42	54	30	43	11	38	39	24	51	32	21	37	37	42	47	28
145	33	34	35	34	34	5	37	49	29	40	39	22	47	34	35	28	39	51	37	33
146	35	38	31	20	30	57	2	41	30	35	30	18	50	19	22	30	38	41	27	15
147	11	24	32	31	24	4	25	28	29	30	27	12	31	23	30	10	8	27	30	30
148	24	40	74	68	54	87	73	23	82	28	36	75	27	76	79	52	43	15	78	64
149	77	82	92	91	71	95	87	61	94	32	64	92	82	91	94	83	89	78	89	85
150	69	69	65	65	62	89	5	62	84	65	55	64	67	61	80	62	64	72	74	49
151	58	43	73	69	45	89	57	30	77	17	30	69	67	67	72	64	61	42	40	43
152	21	67	81	78	78	85	76	70	87	72	73	78	69	83	88	60	67	65	79	72
153	24	2	79	81	67	86	78	52	85	59	67	79	69	77	85	45	56	49	76	76
154	21	26	44	38	17	65	35	6	43	13	14	39	36	38	43	28	25	10	31	28
155	29	34	23	11	28	72	23	35	32	33	26	27	41	24	40	26	29	34	33	34
156	24	31	35	38	37	4	28	40	32	40	39	19	44	35	30	28	33	42	30	34		G157A	G157R
157	13	14	16	16	22	28	10	27	20	25	19	9	27	15	25	6	15	34	23	19
158	63	59	6	28	66	79	44	67	70	72	70	40	66	48	77	44	63	70	67	67
159	21	39	32	23	46	71	37	32	37	29	32	44	2	35	48	36	28	28	52	44
160	7	12	8	7	24	36	16	17	18	25	19	10	23	16	24	4	10	21	30	25
161	43	39	72	66	4	79	57	15	78	26	22	74	69	73	74	47	44	19	42	21
162	18	25	55	49	45	70	61	20	52	28	22	50	52	51	52	31	4	14	58	59		T162A
163	4	8	7	4	14	21	8	10	5	9	8	5	13	5	9	2	5	12	13	14
164	5	7	11	9	12	51	8	8	20	5	5	11	13	10	21	3	5	9	16	14
165	66	46	78	74	42	90	73	36	79	9	32	78	62	73	79	75	71	52	62	67
166	38	39	70	60	39	83	61	18	68	14	13	57	60	49	65	43	51	23	64	61
167	11	11	18	12	12	49	15	9	21	5	7	15	21	15	21	13	15	12	15	19
168	29	40	49	31	33	64	25	44	6	29	37	24	47	25	15	35	35	47	32	19
169	19	11	24	24	15	5	20	17	18	15	21	15	34	29	19	23	24	17	14	13
170	32	6	85	82	74	82	80	63	85	60	65	82	84	80	79	61	68	55	86	84
171	20	20	14	20	30	52	25	26	26	24	25	14	37	25	41	10	25	22	30	23
172	59	70	86	85	66	90	82	37	73	32	51	80	62	76	76	74	67	38	83	74
173	63	68	55	55	52	73	50	78	66	68	65	15	83	62	66	60	59	69	67	68
174	11	18	38	33	20	51	31	4	34	8	12	34	29	33	35	20	19	7	42	27
175	35	42	53	34	51	56	39	43	6	43	34	37	42	26	14	41	35	40	47	40
176	58	66	7	40	75	73	62	76	71	69	76	36	65	54	81	50	58	72	79	75
177	6	7	11	8	7	24	8	3	10	6	5	7	10	10	11	9	7	3	11	7
178	34	39	10	22	39	65	34	40	44	41	39	26	50	33	51	35	41	43	39	36
179	55	73	62	63	72	9	62	70	60	69	65	46	71	61	62	59	70	72	69	65
180	51	50	43	45	51	58	38	58	39	55	49	12	75	39	39	44	51	64	56	51
181	77	87	92	92	89	87	91	84	87	86	88	74	83	91	86	73	33	83	91	84
182	54	67	84	80	83	92	84	77	89	73	81	85	11	85	87	74	78	76	83	85
183	76	78	87	87	67	91	85	59	89	32	66	86	79	87	88	85	85	66	83	82		L183I
184	87	82	85	84	77	94	21	82	91	82	74	78	88	81	90	80	87	90	83	71
185	16	13	29	25	18	63	22	14	29	12	14	22	31	28	28	17	7	14	13	17
186	13	38	71	64	63	69	65	52	77	53	57	69	49	71	76	38	50	48	69	59
187	16	37	78	64	68	76	64	46	80	63	61	76	58	75	81	37	53	45	77	69
188	16	21	27	19	22	54	21	24	30	23	17	23	36	23	31	12	21	31	24	26
189	17	21	26	20	29	43	22	34	27	32	23	16	34	24	35	9	21	34	32	28
190	12	12	19	16	16	20	20	7	23	11	9	19	18	18	25	19	14	6	23	16		V190N	V190A
191	19	28	28	28	26	5	18	29	28	30	27	15	42	31	22	19	28	33	30	24
192	36	46	53	36	43	60	36	41	14	36	30	33	43	37	23	40	38	40	41	35
193	27	31	27	24	26	47	23	34	32	36	29	8	44	30	28	24	27	31	37	29
194	6	13	37	36	30	50	28	19	46	26	23	31	21	35	46	19	25	21	43	35
195	71	71	87	81	64	95	87	44	90	31	50	89	76	81	85	77	72	47	82	76
196	18	42	31	30	36	6	38	46	35	45	40	22	41	33	36	25	37	40	37	39
197	45	46	45	49	61	69	28	48	55	49	42	7	62	44	51	33	34	49	76	53
198	54	61	89	82	58	95	82	33	85	15	33	79	74	84	81	71	63	36	78	71
199	53	55	6	17	60	86	43	51	51	58	56	36	58	34	65	34	58	59	73	75
200	44	47	74	65	46	85	75	9	71	18	22	80	59	71	77	66	44	8	72	42
201	87	88	95	92	79	97	93	66	96	25	76	95	89	92	94	92	90	73	92	88
202	20	0	53	53	41	68	52	16	52	11	29	47	47	52	64	29	34	19	49	40
203	23	28	5	12	37	71	29	30	47	26	31	30	33	27	52	21	33	32	39	38
204	28	43	44	31	38	51	23	36	8	37	29	21	48	24	16	25	30	48	47	29
205	6	16	27	20	28	26	16	24	23	24	18	26	23	19	24	11	22	17	31	28
206	53	60	64	59	46	81	53	40	64	21	38	64	53	57	61	62	50	41	59	58
207	26	32	47	39	14	51	35	11	41	9	20	34	44	41	38	36	29	14	29	23
208	41	77	93	91	93	92	93	87	92	89	91	93	90	88	92	78	88	86	94	94
209	64	69	13	39	69	84	58	76	76	74	75	49	73	60	82	54	71	76	77	75
210	78	87	94	92	86	94	93	54	86	73	72	93	79	87	90	88	83	40	91	88
211	77	77	56	57	74	76	60	76	66	73	79	15	85	67	66	66	65	79	84	76
212	9	32	62	47	53	60	48	38	49	44	38	52	49	46	54	33	41	37	56	51
213	36	43	58	38	50	54	44	44	8	45	41	37	46	29	16	46	38	48	49	45
214	22	38	20	36	40	7	45	39	46	49	39	17	50	46	42	24	31	40	47	47
215	8	12	10	10	12	27	11	11	12	12	12	10	4	10	14	11	11	12	16	13
216	5	9	7	8	7	4	7	10	8	8	9	4	14	7	7	6	8	8	8	8
217	55	58	61	60	60	8	54	68	52	64	59	44	71	57	55	56	66	64	65	62
218	59	63	56	56	59	68	51	65	52	60	51	19	79	48	44	49	59	66	63	57
219	63	74	76	76	77	76	77	66	75	70	70	61	72	78	64	49	16	69	80	79
220	74	83	93	91	92	94	92	89	95	85	90	92	39	93	95	88	91	87	92	92
221	70	62	73	71	52	80	70	40	80	18	43	73	59	73	72	70	70	59	69	69
222	66	70	65	72	58	85	9	57	76	56	51	59	71	58	77	57	61	71	67	50
223	44	42	68	63	39	79	56	20	70	28	36	57	65	63	62	58	55	29	50	43
224	17	46	73	67	69	73	72	63	80	64	67	74	56	74	72	50	59	65	73	73
225	11	15	46	36	36	54	40	23	44	30	24	36	28	37	51	16	7	17	44	40
226	29	35	22	11	28	66	26	34	41	30	30	30	35	22	45	26	33	35	29	36
227	35	46	57	39	45	59	34	39	19	41	34	24	56	31	12	41	40	47	42	38
228	8	9	9	8	9	8	10	9	9	7	4	6	8	8	9	8	9	11	11	9		M228R	M228A
229	56	52	6	27	54	73	27	69	56	56	66	30	56	35	64	38	56	64	66	60
230	20	26	21	14	17	58	1	20	25	16	19	14	19	17	21	19	18	20	24	11
231	6	16	5	3	16	36	7	15	8	13	9	9	10	3	10	8	10	11	16	13
232	20	23	48	38	37	69	43	25	11	25	18	29	36	35	23	26	24	20	49	30
233	39	51	85	73	60	84	83	25	89	49	43	84	66	83	88	70	52	13	82	77
234	26	35	36	18	35	68	28	34	6	36	22	22	35	22	14	31	27	35	37	32
235	19	21	30	22	14	74	3	21	37	15	18	23	38	23	29	22	25	19	34	8
236	87	80	91	86	70	95	89	69	94	26	63	91	82	90	93	89	88	76	88	85
237	61	53	81	76	56	91	71	23	80	13	35	76	66	78	81	71	70	36	75	62
238	13	23	17	11	26	51	22	26	22	22	20	16	30	18	34	6	16	29	31	33
239	56	70	78	63	61	80	48	73	37	59	65	49	81	46	20	66	61	72	55	59
240	4	4	6	5	5	5	3	4	5	2	4	3	6	5	6	4	4	4	6	4
241	24	45	65	61	68	71	68	63	74	63	67	65	73	68	83	26	54	60	78	79
242	55	56	7	27	59	73	43	63	61	59	62	33	61	42	71	41	58	64	62	63
243	74	82	87	87	73	90	87	26	78	51	67	88	69	88	85	79	70	40	82	76
244	9	14	7	7	16	28	10	19	12	19	11	5	22	12	17	4	8	23	19	17
245	17	23	50	38	35	64	45	8	42	18	20	45	37	37	48	37	29	8	55	38
246	3	9	29	12	20	23	18	13	12	15	11	23	12	12	14	12	10	10	23	22
247	67	65	29	59	83	62	61	81	66	79	75	9	79	63	63	47	49	81	82	71
248	18	22	3	8	26	38	15	26	20	23	22	11	27	15	34	17	22	24	29	22
249	3	7	10	8	11	18	10	11	11	8	9	9	12	10	11	7	9	10	14	10
250	59	72	61	64	71	6	66	77	59	69	71	40	71	68	62	61	72	80	70	70
251	52	59	26	10	62	68	41	66	36	59	48	39	63	25	48	40	60	56	51	56
252	78	83	86	88	88	82	87	77	85	83	83	71	84	87	86	60	15	81	90	85
253	8	18	53	48	35	68	52	12	64	19	22	53	8	51	65	27	25	7	52	48
254	19	2	43	39	17	64	46	15	55	6	18	50	41	45	49	28	35	19	36	30
255	77	85	65	68	76	92	6	82	89	79	75	71	85	70	85	72	84	88	82	61
256	58	48	83	77	48	87	66	16	77	27	42	74	75	80	79	72	61	31	59	50
257	13	44	72	67	64	79	70	18	73	36	37	72	61	69	84	49	43	14	74	52
258	35	68	91	91	91	91	93	85	92	86	84	90	89	93	94	71	82	73	94	90
259	27	44	43	19	36	62	28	39	5	37	25	24	43	20	10	26	30	42	41	28
260	29	41	28	12	37	58	18	45	20	34	22	20	44	6	20	26	30	40	37	26
261	27	30	35	31	19	21	32	29	42	32	26	28	54	37	34	36	32	39	1	14
262	46	50	48	57	61	63	45	62	58	67	60	54	10	52	64	51	58	66	70	62
263	37	52	71	44	44	73	27	44	28	33	30	35	57	42	12	49	36	51	52	46
264	11	16	20	9	14	37	11	13	6	11	10	9	17	9	3	17	11	19	18	13
265	42	49	5	20	51	75	58	42	70	50	43	37	47	45	83	36	44	42	73	73
266	63	71	93	90	73	95	87	39	95	63	58	86	88	92	94	88	74	28	91	87
267	14	17	24	17	12	61	25	6	18	4	5	26	22	16	22	23	15	8	21	21
268	6	9	11	8	10	38	13	11	15	9	7	11	15	11	23	4	7	13	18	13
269	46	61	72	63	12	80	31	33	71	17	37	65	66	60	73	54	54	40	32	4
270	64	54	87	82	52	90	75	10	78	17	38	81	79	80	82	68	65	22	81	67
271	18	24	2	5	26	49	20	21	28	24	24	13	26	15	36	12	22	27	32	34
272	30	47	59	31	46	62	27	47	6	41	37	25	53	28	16	38	39	50	48	37
273	7	13	16	12	10	8	9	7	9	5	2	8	16	10	9	12	12	8	10	9
274	17	39	24	18	48	42	33	40	24	34	27	29	45	7	32	22	32	38	47	45
275	15	25	6	3	24	33	13	23	16	20	19	10	22	12	26	14	19	24	25	22
276	5	17	32	19	26	22	28	13	27	15	19	28	18	22	25	16	14	12	31	26
277	7	10	15	10	8	25	11	3	17	5	5	9	18	17	19	15	8	3	14	11
278	6	16	18	14	26	25	19	19	20	23	17	14	29	21	28	5	14	25	23	28
279	4	6	9	6	9	14	6	8	6	8	5	7	11	6	9	3	5	8	11	11
280	48	61	29	46	62	37	47	61	49	54	56	7	69	49	48	41	41	60	68	64
281	13	16	23	18	13	27	17	5	18	9	10	16	23	24	19	19	14	9	22	14
282	14	19	7	4	18	26	12	19	14	19	15	11	20	10	19	16	18	20	19	15
283	20	33	31	28	32	2	24	35	27	40	29	19	45	35	32	35	34	37	32	32
284	55	56	36	39	59	40	34	62	35	61	50	7	69	44	34	44	46	67	63	54
285	27	43	58	36	34	47	22	38	12	29	27	23	49	25	5	32	17	51	43	34
286	26	54	22	9	51	69	45	52	47	50	44	38	29	28	64	32	38	47	54	47
287	39	3	59	70	50	67	64	36	75	22	39	69	58	70	74	59	54	35	54	61
288	4	11	24	14	15	34	10	11	28	12	9	18	20	20	30	10	14	13	18	18
289	26	38	17	4	33	66	18	31	34	33	27	28	31	20	40	18	17	28	32	27
290	21	80	92	91	86	88	90	81	93	79	84	94	76	93	95	76	81	76	93	88
291	46	47	77	77	43	91	76	17	81	6	21	77	68	75	80	66	50	23	71	62
292	33	31	55	48	19	70	30	4	54	10	13	50	53	48	50	40	30	10	46	26
293	43	44	68	57	2	70	36	23	59	17	24	53	66	61	58	51	50	37	15	7
294	7	28	25	21	40	34	31	30	34	28	22	22	1	30	43	22	22	29	43	32
295	31	43	5	24	55	72	40	49	68	60	51	27	62	45	75	30	48	36	66	63
296	13	19	25	9	16	38	14	18	2	17	10	10	24	10	5	16	15	19	18	12
297	35	44	52	25	39	50	30	42	5	41	30	23	54	31	17	38	35	44	43	35
298	22	45	48	44	44	2	45	47	49	49	38	30	57	49	49	39	39	49	42	47
299	32	32	52	43	17	44	41	17	45	14	7	44	53	40	44	42	35	17	34	32
